# Supplementary material for: Insulin Resistance Indices Predict Mortality in Cardiovascular Disease: A Large‐Scale NHANES Study With Machine Learning Validation
Source: Food Sci Nutr. 2025 Nov 19;13(11):e71080. doi: 10.1002/fsn3.71080 (PMC12628084; doi:10.1002/fsn3.71080)
Supplement: Supplementary file 1 — Table S1: fsn371080‐sup‐0001‐TableS1.xlsx. [file FSN3-13-e71080-s003.xlsx]

## Sheet: Sheet1
	learner_id	surv.cindex (all-cause)	95%CI (all_cause)	surv.cindex (CVD)	95%CI (CVD)	parameters
Random Forest	rf_tuned0 (default)	0.868323	0.863-0.874	0.842089	0.791-0.893	importance=none, max.depth=NULL, min.node.size=5, num.trees=500, splitrule=logrank
	rf_tuned1	0.865815	0.851-0.881	0.727172	0.548-0.906	importance=permutation, max.depth=10, min.node.size=3, num.trees=1000, sample.fraction=0.632, splitrule=logrank
	rf_tuned2	0.866555	0.851-0.882	0.723629	0.561-0.887	max.depth=15, min.node.size=5, mtry=3, num.trees=2000, replace=FALSE, sample.fraction=0.8, splitrule=C
	rf_tuned3	0.864168	0.851-0.877	0.773924	0.615-0.933	alpha=0.5, max.depth=20, min.node.size=1, mtry=5, num.trees=1500, sample.fraction=0.7, splitrule=maxstat
Gradient Boosting	xgb_tuned0 (default)	0.818111	0.809-0.827	0.73471	0.687-0.783	alpha=0, colsample_bytree=1, eta=0.3, gamma=0, lambda=1, max_depth=6, min_child_weight=5, subsample=1
	xgb_tuned1	0.871969	0.86-0.884	0.734207	0.583-0.886	alpha=0.1, colsample_bytree=0.8, eta=0.01, gamma=0.1, lambda=1, max_depth=6, min_child_weight=3, nrounds=1000, subsample=0.8
	xgb_tuned2	0.869014	0.856-0.882	0.727725	0.6-0.856	alpha=0.01, colsample_bytree=0.9, eta=0.005, gamma=0.05, lambda=0.1, max_depth=8, min_child_weight=1, nrounds=1500, subsample=0.9
	xgb_tuned3	0.867308	0.855-0.88	0.710723	0.564-0.858	alpha=1, colsample_bytree=0.7, eta=0.02, gamma=0.2, lambda=2, max_depth=4, min_child_weight=5, nrounds=2000, subsample=0.7
Boosted Generalized Linear Model	glmboost_tuned0 (default)	0.841145	0.836-0.846	0.838293	0.797-0.879	family=coxph, mstop=100, nu=0.1, risk=inbag, stopintern=FALSE, trace=FALSE
	glmboost_tuned1	0.860392	0.848-0.873	0.738961	0.584-0.894	family=coxph, mstop=500, nu=0.1, risk=inbag, stopintern=FALSE, trace=FALSE
	glmboost_tuned2	0.860328	0.848-0.873	0.738961	0.584-0.894	family=coxph, mstop=1000, nu=0.05, risk=oobag, stopintern=TRUE, trace=FALSE
	glmboost_tuned3	0.847742	0.835-0.86	0.738961	0.584-0.894	family=coxph, mstop=2000, nu=0.01, risk=none, stopintern=FALSE, trace=FALSE
Regularized Generalized Linear Model	glmnet_tuned0 (default)	0.863171	0.857-0.869	0.838293	0.797-0.879	alpha=1, lambda=<NULL>, lambda.min.ratio=NULL, maxit=100000, nlambda=5, standardize=TRUE
	glmnet_tuned1	0.870504	0.857-0.884	0.768484	0.633-0.904	alpha=0.1, lambda=<NULL>, lambda.min.ratio=0.0001, maxit=1000000, nlambda=100, standardize=TRUE
	glmnet_tuned2	0.868188	0.855-0.881	0.739576	0.585-0.894	alpha=0.5, lambda=<NULL>, lambda.min.ratio=0.001, maxit=1000000, nlambda=200, standardize=TRUE
	glmnet_tuned3	0.866199	0.853-0.879	0.738961	0.584-0.894	alpha=0.9, lambda=<NULL>, lambda.min.ratio=0.01, maxit=1000000, nlambda=150, standardize=TRUE
Likelihood-based Boosting	coxboost_tuned0 (default)	0.861204	0.855-0.867	0.849616	0.809-0.89	stepno=100, criterion=pscore, stepsize.factor=1, sf.scheme=sigmoid, pendistmat=<NULL>, connected.index=<NULL>, x.is.01=FALSE, return.score=TRUE, trace=FALSE, at.step=<NULL>
	coxboost_tuned1	0.86715	0.854-0.88	0.761609	0.621-0.902	stepno=200, criterion=pscore, stepsize.factor=1, sf.scheme=sigmoid, pendistmat=<NULL>, connected.index=<NULL>, x.is.01=FALSE, return.score=TRUE, trace=FALSE, at.step=<NULL>
	coxboost_tuned2	0.835732	0.823-0.849	0.738961	0.584-0.894	stepno=500, criterion=score, stepsize.factor=0.1, sf.scheme=linear, return.score=TRUE, trace=FALSE
	coxboost_tuned3	0.870337	0.857-0.884	0.756386	0.626-0.886	stepno=1000, criterion=hpscore, stepsize.factor=2, sf.scheme=sigmoid, return.score=TRUE, trace=FALSE
Survival Tree	rpart_tuned0 (default)	0.817937	0.811-0.825	0.812769	0.767-0.859	minsplit=20, cp=0.01, maxcompete=4, maxsurrogate=5, maxdepth=30, usesurrogate=2, xval=10
	rpart_tuned1	0.816834	0.796-0.838	0.674653	0.474-0.875	minbucket=5, minsplit=10, cp=0.001, maxcompete=0, maxsurrogate=0, maxdepth=10, usesurrogate=2, xval=10
	rpart_tuned2	0.823113	0.812-0.835	0.695341	0.544-0.847	minbucket=10, minsplit=20, cp=0.01, maxcompete=2, maxsurrogate=2, maxdepth=15, usesurrogate=1, xval=10
	rpart_tuned3	0.807272	0.784-0.83	0.702819	0.516-0.889	minbucket=2, minsplit=5, cp=0.0001, maxcompete=4, maxsurrogate=4, maxdepth=20, usesurrogate=2, xval=10
Gradient Boosting	blackboost_tuned0 (default)	0.845864	0.84-0.852	0.812075	0.766-0.858	family=coxph, mstop=100, nu=0.1, risk=inbag, trace=FALSE
	blackboost_tuned1	0.855183	0.843-0.868	0.781268	0.621-0.941	family=coxph, mstop=200, nu=0.1, risk=inbag, trace=FALSE
	blackboost_tuned2	0.858615	0.846-0.871	0.784008	0.63-0.938	family=coxph, mstop=500, nu=0.05, risk=oobag, trace=FALSE
	blackboost_tuned3	0.848452	0.835-0.862	0.722718	0.548-0.897	family=coxph, mstop=1000, nu=0.01, risk=none, trace=FALSE
Deep Neural Network for Survival Analysis	deephit_tuned0 (default)	0.826479	0.81-0.843	0.505022	0.411-0.599	num_nodes=list(32, 32), batch_norm=TRUE, optimizer=adam, weight_decay=0, learning_rate=0.01, batch_size=256, epochs=1, early_stopping=FALSE, patience=10
	deephit_tuned1	0.715248	0.644-0.787	0.538482	0.404-0.673	num_nodes=list(128, 64, 32), batch_norm=TRUE, optimizer=adam, weight_decay=0.001, learning_rate=0.001, batch_size=128, epochs=500, early_stopping=TRUE, patience=30
	deephit_tuned2	0.709714	0.655-0.763	0.539039	0.482-0.596	num_nodes=list(256, 128, 64, 32), batch_norm=TRUE, activation=elu, optimizer=adam, weight_decay=0.01, learning_rate=0.0005, batch_size=64, epochs=800, early_stopping=TRUE, patience=50
	deephit_tuned3	0.742137	0.668-0.81	0.402234	0.343-0.461	num_nodes=list(64, 64, 32), batch_norm=TRUE, optimizer=sgd, weight_decay=0.05, learning_rate=0.01, momentum=0.9, batch_size=256, epochs=300, early_stopping=TRUE, patience=20
	deephit_tuned4	0.729249	0.675-0.783	0.563738	0.454-0.674	cuts=20, scheme=quantiles, num_nodes=list(256, 128, 64), optimizer=adam, weight_decay=0.005, learning_rate=0.002, batch_size=128, epochs=600, early_stopping=TRUE, patience=35
Cox Proportional Hazards	surv.coxph	0.868375	0.864-0.872	0.854128	0.816-0.892
