# Supplementary material for: Insulin Resistance Indices Predict Mortality in Cardiovascular Disease: A Large‐Scale NHANES Study With Machine Learning Validation
Source: Food Sci Nutr. 2025 Nov 19;13(11):e71080. doi: 10.1002/fsn3.71080 (PMC12628084; doi:10.1002/fsn3.71080)
Supplement: Supplementary file 2 — Table S2: fsn371080‐sup‐0002‐TableS2.xlsx. [file FSN3-13-e71080-s001.xlsx]

## Sheet: McAuley  all-cause
	mcauley
nhs~~permth_exm, mortstat_numeric	mcauley	P
crude model	0.908(0.889,0.927)	<0.0001
Model 1	0.965(0.945,0.985)	<0.001
Model 2	0.973(0.949,0.998)	0.034
Model 3	0.988(0.963,1.014)	0.375
mcauley
crudel model: mcauley
model 1: mcauley, eth, age, sex, education, marital_status
model 2: mcauley, eth, age, sex, education, marital_status, smoke, alcohol.user, BMI_kg.m2
model 3: mcauley, eth, age, sex, education, marital_status, smoke, alcohol.user, BMI_kg.m2, Hypertension, Hyperlipidemia, ASCVD, DM

## Sheet: McAuley-Q  all-cause
	mcauley_Q
nhs~~permth_exm, mortstat_numeric	Q1	Q2	P	Q3	P	Q4	P	p for trend (character2integer)
crude model	ref	0.877(0.788,0.975)	0.015	0.771(0.685,0.867)	<0.0001	0.559(0.490,0.639)	<0.0001	<0.0001
Model 1	ref	0.854(0.761,0.959)	0.008	0.801(0.712,0.901)	<0.001	0.833(0.738,0.940)	0.003	<0.001
Model 2	ref	0.885(0.784,1.000)	0.051	0.850(0.738,0.979)	0.024	0.875(0.761,1.007)	0.062	0.04
Model 3	ref	0.941(0.829,1.067)	0.342	0.920(0.792,1.068)	0.273	0.947(0.815,1.099)	0.472	0.392
mcauley_Q
crudel model: mcauley_Q
model 1: mcauley_Q, eth, age, sex, education, marital_status
model 2: mcauley_Q, eth, age, sex, education, marital_status, smoke, alcohol.user, BMI_kg.m2
model 3: mcauley_Q, eth, age, sex, education, marital_status, smoke, alcohol.user, BMI_kg.m2, Hypertension, Hyperlipidemia, ASCVD, DM

## Sheet: METS-IR all-cause
	METS.IR
nhs~~permth_exm, mortstat_numeric	METS.IR	P
crude model	1.007(1.003,1.010)	<0.001
Model 1	1.008(1.004,1.012)	<0.0001
Model 2	1.027(1.016,1.038)	<0.0001
Model 3	1.017(1.005,1.029)	0.005
METS.IR
crudel model: METS.IR
model 1: METS.IR, eth, age, sex, education, marital_status
model 2: METS.IR, eth, age, sex, education, marital_status, smoke, alcohol.user, BMI_kg.m2
model 3: METS.IR, eth, age, sex, education, marital_status, smoke, alcohol.user, BMI_kg.m2, Hypertension, Hyperlipidemia, ASCVD, DM

## Sheet: METS-IR-Q all-cause
	METS.IR_Q
nhs~~permth_exm, mortstat_numeric	Q1	Q2	P	Q3	P	Q4	P	p for trend (character2integer)
crude model	ref	1.225(1.099,1.364)	<0.001	1.229(1.104,1.369)	<0.001	1.319(1.166,1.491)	<0.0001	<0.0001
Model 1	ref	0.875(0.784,0.976)	0.017	0.917(0.829,1.015)	0.094	1.144(1.023,1.281)	0.019	0.009
Model 2	ref	0.920(0.799,1.059)	0.243	0.968(0.821,1.141)	0.695	1.221(0.966,1.543)	0.096	0.184
Model 3	ref	0.864(0.752,0.992)	0.039	0.863(0.734,1.013)	0.072	0.984(0.778,1.246)	0.894	0.654
METS.IR_Q
crudel model: METS.IR_Q
model 1: METS.IR_Q, eth, age, sex, education, marital_status
model 2: METS.IR_Q, eth, age, sex, education, marital_status, smoke, alcohol.user, BMI_kg.m2
model 3: METS.IR_Q, eth, age, sex, education, marital_status, smoke, alcohol.user, BMI_kg.m2, Hypertension, Hyperlipidemia, ASCVD, DM

## Sheet: McAuley CVD
	mcauley
nhs~~permth_exm, mortstat_numeric	mcauley	P
crude model	0.887(0.851,0.925)	<0.0001
Model 1	0.940(0.899,0.982)	0.006
Model 2	0.970(0.916,1.026)	0.283
Model 3	0.992(0.938,1.050)	0.790
mcauley
crudel model: mcauley
model 1: mcauley, eth, age, sex, education, marital_status
model 2: mcauley, eth, age, sex, education, marital_status, smoke, alcohol.user, BMI_kg.m2
model 3: mcauley, eth, age, sex, education, marital_status, smoke, alcohol.user, BMI_kg.m2, Hypertension, Hyperlipidemia, ASCVD, DM

## Sheet: METS-IR CVD
	METS.IR
nhs~~permth_exm, mortstat_numeric	METS.IR	P
crude model	1.014(1.008,1.019)	<0.0001
Model 1	1.017(1.010,1.024)	<0.0001
Model 2	1.030(1.013,1.048)	<0.001
Model 3	1.014(0.994,1.035)	0.164
METS.IR
crudel model: METS.IR
model 1: METS.IR, eth, age, sex, education, marital_status
model 2: METS.IR, eth, age, sex, education, marital_status, smoke, alcohol.user, BMI_kg.m2
model 3: METS.IR, eth, age, sex, education, marital_status, smoke, alcohol.user, BMI_kg.m2, Hypertension, Hyperlipidemia, ASCVD, DM

## Sheet: McAuley-Q CVD
	mcauley_Q
nhs~~permth_exm, mortstat_numeric	Q1	Q2	P	Q3	P	Q4	P	p for trend (character2integer)
crude model	ref	0.850(0.692,1.043)	0.119	0.725(0.583,0.902)	0.004	0.485(0.379,0.621)	<0.0001	<0.0001
Model 1	ref	0.839(0.685,1.027)	0.089	0.739(0.597,0.915)	0.006	0.747(0.591,0.945)	0.015	0.004
Model 2	ref	0.943(0.762,1.166)	0.588	0.853(0.666,1.092)	0.208	0.896(0.682,1.176)	0.427	0.277
Model 3	ref	1.010(0.808,1.264)	0.929	0.940(0.723,1.222)	0.643	1.016(0.761,1.355)	0.916	0.876
mcauley_Q
crudel model: mcauley_Q
model 1: mcauley_Q, eth, age, sex, education, marital_status
model 2: mcauley_Q, eth, age, sex, education, marital_status, smoke, alcohol.user, BMI_kg.m2
model 3: mcauley_Q, eth, age, sex, education, marital_status, smoke, alcohol.user, BMI_kg.m2, Hypertension, Hyperlipidemia, ASCVD, DM

## Sheet: METS-IR-Q CVD
	METS.IR_Q
nhs~~permth_exm, mortstat_numeric	Q1	Q2	P	Q3	P	Q4	P	p for trend (character2integer)
crude model	ref	1.375(1.112,1.698)	0.003	1.368(1.113,1.682)	0.003	1.721(1.387,2.135)	<0.0001	<0.0001
Model 1	ref	0.889(0.724,1.092)	0.263	0.928(0.766,1.124)	0.442	1.398(1.153,1.695)	<0.001	<0.001
Model 2	ref	0.841(0.661,1.070)	0.159	0.808(0.624,1.046)	0.105	1.107(0.760,1.613)	0.595	0.899
Model 3	ref	0.725(0.569,0.924)	0.009	0.648(0.501,0.838)	<0.001	0.761(0.517,1.120)	0.167	0.068
METS.IR_Q
crudel model: METS.IR_Q
model 1: METS.IR_Q, eth, age, sex, education, marital_status
model 2: METS.IR_Q, eth, age, sex, education, marital_status, smoke, alcohol.user, BMI_kg.m2
model 3: METS.IR_Q, eth, age, sex, education, marital_status, smoke, alcohol.user, BMI_kg.m2, Hypertension, Hyperlipidemia, ASCVD, DM
