# Supplementary material for: Insulin Resistance Indices Predict Mortality in Cardiovascular Disease: A Large‐Scale NHANES Study With Machine Learning Validation
Source: Food Sci Nutr. 2025 Nov 19;13(11):e71080. doi: 10.1002/fsn3.71080 (PMC12628084; doi:10.1002/fsn3.71080)
Supplement: Supplementary file 3 — Table S3: fsn371080‐sup‐0003‐TableS3.xlsx. [file FSN3-13-e71080-s002.xlsx]

## Sheet: Sheet1
task_id	learner_id	resampling_id	iteration	surv.cindex
all-cause	surv.coxph	cv	1	0.868927
all-cause	surv.coxph	cv	2	0.866885
all-cause	surv.coxph	cv	3	0.87308
all-cause	surv.coxph	cv	4	0.864555
all-cause	surv.coxph	cv	5	0.868425
all-cause	surv.ranger	cv	1	0.867774
all-cause	surv.ranger	cv	2	0.862123
all-cause	surv.ranger	cv	3	0.875075
all-cause	surv.ranger	cv	4	0.867336
all-cause	surv.ranger	cv	5	0.869306
all-cause	surv.xgboost.cox	cv	1	0.818961
all-cause	surv.xgboost.cox	cv	2	0.824145
all-cause	surv.xgboost.cox	cv	3	0.823695
all-cause	surv.xgboost.cox	cv	4	0.818247
all-cause	surv.xgboost.cox	cv	5	0.805505
all-cause	surv.glmboost	cv	1	0.837914
all-cause	surv.glmboost	cv	2	0.840663
all-cause	surv.glmboost	cv	3	0.846465
all-cause	surv.glmboost	cv	4	0.837418
all-cause	surv.glmboost	cv	5	0.843264
all-cause	surv.glmnet	cv	1	0.862394
all-cause	surv.glmnet	cv	2	0.861893
all-cause	surv.glmnet	cv	3	0.869072
all-cause	surv.glmnet	cv	4	0.856809
all-cause	surv.glmnet	cv	5	0.865686
all-cause	surv.coxboost	cv	1	0.860234
all-cause	surv.coxboost	cv	2	0.859748
all-cause	surv.coxboost	cv	3	0.867109
all-cause	surv.coxboost	cv	4	0.854747
all-cause	surv.coxboost	cv	5	0.864183
all-cause	surv.deepsurv	cv	1	0.86594
all-cause	surv.deepsurv	cv	2	0.865363
all-cause	surv.deepsurv	cv	3	0.868981
all-cause	surv.deepsurv	cv	4	0.863879
all-cause	surv.deepsurv	cv	5	0.863587
all-cause	surv.rpart	cv	1	0.811671
all-cause	surv.rpart	cv	2	0.815071
all-cause	surv.rpart	cv	3	0.826507
all-cause	surv.rpart	cv	4	0.815628
all-cause	surv.rpart	cv	5	0.820809
all-cause	surv.blackboost	cv	1	0.842028
all-cause	surv.blackboost	cv	2	0.84661
all-cause	surv.blackboost	cv	3	0.853432
all-cause	surv.blackboost	cv	4	0.840272
all-cause	surv.blackboost	cv	5	0.846979
CVD	surv.coxph	cv	1	0.862708
CVD	surv.coxph	cv	2	0.902634
CVD	surv.coxph	cv	3	0.845842
CVD	surv.coxph	cv	4	0.82766
CVD	surv.coxph	cv	5	0.831798
CVD	surv.ranger	cv	1	0.885104
CVD	surv.ranger	cv	2	0.872204
CVD	surv.ranger	cv	3	0.844967
CVD	surv.ranger	cv	4	0.827325
CVD	surv.ranger	cv	5	0.780843
CVD	surv.xgboost.cox	cv	1	0.748623
CVD	surv.xgboost.cox	cv	2	0.737323
CVD	surv.xgboost.cox	cv	3	0.787144
CVD	surv.xgboost.cox	cv	4	0.682641
CVD	surv.xgboost.cox	cv	5	0.717817
CVD	surv.glmboost	cv	1	0.861706
CVD	surv.glmboost	cv	2	0.884596
CVD	surv.glmboost	cv	3	0.816477
CVD	surv.glmboost	cv	4	0.819794
CVD	surv.glmboost	cv	5	0.808895
CVD	surv.glmnet	cv	1	0.861706
CVD	surv.glmnet	cv	2	0.884596
CVD	surv.glmnet	cv	3	0.816477
CVD	surv.glmnet	cv	4	0.819794
CVD	surv.glmnet	cv	5	0.808895
CVD	surv.coxboost	cv	1	0.870243
CVD	surv.coxboost	cv	2	0.896013
CVD	surv.coxboost	cv	3	0.834382
CVD	surv.coxboost	cv	4	0.819012
CVD	surv.coxboost	cv	5	0.828431
CVD	surv.deephit	cv	1	0.428523
CVD	surv.deephit	cv	2	0.526265
CVD	surv.deephit	cv	3	0.428646
CVD	surv.deephit	cv	4	0.538285
CVD	surv.deephit	cv	5	0.603393
CVD	surv.rpart	cv	1	0.8266
CVD	surv.rpart	cv	2	0.85833
CVD	surv.rpart	cv	3	0.792227
CVD	surv.rpart	cv	4	0.760906
CVD	surv.rpart	cv	5	0.825784
CVD	surv.blackboost	cv	1	0.830477
CVD	surv.blackboost	cv	2	0.861422
CVD	surv.blackboost	cv	3	0.802004
CVD	surv.blackboost	cv	4	0.760677
CVD	surv.blackboost	cv	5	0.805794
